# Supplementary material for: Meta-analysis and network pharmacology studies of the clinical efficacy of Guizhi Fuling capsules/pills combined with dienogest in treating endometriosis
Source: Medicine (Baltimore). 2024 Dec 6;103(49):e40528. doi: 10.1097/MD.0000000000040528 (PMC11630926; doi:10.1097/MD.0000000000040528)
Supplement: Supplementary file 4 [file medi-103-e40528-s004.xlsx]

## Sheet: Sheet1
MIR187
AGT
CHUK
ALOX5
CASP1
ACTA2
PLA2G6
SLC11A2
TAF1
CETP
HPGD
CCN2
MAF
BGN
CIITA
RORC
UGCG
BLMH
MFGE8
MSLN
PRDX2
CAPN5
CREB3L1
HSD17B7
TNFRSF6B
AQP9
ID1
LUM
SLPI
SMPD3
MRC1
IL34
MYH8
ILKAP
SGMS1
TRERF1
KIR2DS4
MIR32
MIR499A
LINC00473
CARMN
MIR30D
MIR500A
MIR4497
MIR449C
TTTY14
MIR514A2
TTTY23
TTTY9B
MIR499B
UBA52P1
GAS6
RUNX1
NOTCH4
C4B
SYNE1
ATP6V1G2
PSORS1C2
MCCD1
SNORD117
LINC01239
LINC01812
MICB-DT
LINC02831
PPIAP9
STK19B
ENSG00000266446
RPL15P4
ENSG00000272221
RNU6-682P
ALG1L13P
ZNF619P1
ENSG00000201680
HSALNG0049245-002
HSALNG0149400
MN298114-173
HSALNG0106744
lnc-ATP6V1G2-DDX39B-5
CM034956-111
PRKG1
KRT18
KLK3
FABP4
SNHG17
MIR181A1
ALDH2
GSK3B
DICER1
CDC25A
CTCF
KCNQ2
CRYAB
GRB2
PROM1
PTGS1
ADAR
FOXA2
SLIT2
CD47
PGF
CHIT1
CORO1A
PPM1A
PRDX5
EXTL3
FHIT
SEMA3F
FOXL2
PTN
RHOC
ETS2
VEGFD
CHD5
GRHL2
INTU
NUP210
TAGLN2
NLRC5
ANXA4
CCDC22
RNH1
UGT2B28
MAS1
MUC17
TRIM59
USP17L2
MIR135A1
MIR1271
MIR4521
MIR135A2
MIR3182
MIR1260A
MIR4476
MIR297
MIR3141
MIR4508
MIR548L
LOC110386948
CRK
PTEN
MIR4748
MIR10B
MMP7
TGIF1
BIRC2
CSF3
SNHG5
MIR363
ABL1
TYK2
NT5E
TGFB2
TSC2
RHEB
RPS6KB1
ALB
ATF6
NF1
TGFB3
AXIN1
CCR7
STMN1
DYSF
CD1A
CD83
CXCL11
PIAS3
RBP1
CXCL9
CRISPLD2
KIR2DL1
NUCKS1
DEFA3
HLA-DRB4
MIR497
MIR675
MIR29B2
PAX8-AS1
MIR629
MIR885
MIR543
CRHBP
JAK1
NFE2L2
PRKCB
PON1
AKR1B1
FTO
TGFBR3
GCLC
FZD7
PRX
NANOG
NTN4
MT-CO2
CYRIB
JPX
LOC110408762
UGT1A1
CD36
GATA3
KRT17
APOBEC3B
APOBEC3A
LEPQTL1
KMT2A
ADA
EIF2AK3
ENPP1
ERN1
ADIPOQ
PLA2G2A
TSLP
MIR486-1
CSF1R
DAPK1
YWHAQ
TNFRSF10A
STC1
TSPAN1
BCAR3
CCDC80
ADAMTS9-AS2
RASSF1-AS1
ALPP
NCOA1
MIMT1
XDH
SERPINB2
RNY3
GPX4
CDH13
COPS5
FJX1
GNPTAB
GLB1
CYP3A4
NR4A1
BECN1
LIPC
ELAVL1
GHRH
TPM3
CPB2
CALD1
EFNA1
NPTX2
PIBF1
SOD1
MIF
PTP4A3
HOXC8
TMTC3
MIR451A
SP2-AS1
MIR4457
TNKS
HMGN1P19
lnc-MTAP-3
HSALNG0070399
RF00017-7572
L1CAM
KISS1R
RPLP1
PAK1
SERPINA1
LOXL4
TNFRSF21
SNORD75
HMOX1
MMP2
MMP3
GNRHR
IL10
CD163
IL13
CRIPTO
LAMC2
NRP2
AKR1C1
S100A6
TFF3
MIR15B
MIR425
MIR16-2
MIR26A2
MIR95
MIR103A2
AFM
NEAT1
LHCGR
HIF1A-AS2
LINC01541
NFKB1
SIRT3
POU5F1
TTK
IFNA2
SRA1
LINC-ROR
SOD2
INHA
MIR542
AGR2
S100P
GH1
MIR503
TOR1A
HOXA11
TOR2A
SP1
TEX41
PDYN
AIF1
NDUFA13
SPINK1
MTAP
XKR6
LINC02949
NONHSAG017238.2
lnc-PPP1R3B-10
CDK6
CSNK1A1
SLC6A4
HMGA1
PHB2
LINC02905
THBS1
INHBA
CD68
SORBS1
CDH12
ITGBL1
IGHM
MIR199A2
MIR93
TLR3
MIR101-2
GAPDH
PARP1
ACTB
ATP1A1
DSP
HSPA8
NPM1
TUBB
VCP
DDX3X
EEF2
HSP90AB1
HSPA5
JUP
PKM
DHCR7
HSPA9
HSP90B1
RPSA
YWHAZ
ATP5F1A
DDB1
EWSR1
RANBP2
TUFM
FUS
IGF2BP2
UQCRC2
BUB3
CLTC
NCL
RAN
RPS3
SFPQ
SHC1
DHX9
FBL
HNRNPU
LRPPRC
MATR3
MOGS
RPL18
SLC25A3
SRSF1
TRAP1
U2AF1
HNRNPH1
PSMD2
RBMX
RPS16
SLC25A11
SLC25A5
SNRNP200
VDAC2
H1-2
IMMT
PCBP1
RPL10A
RPL13
RPL3
RPL4
RPL7
RPL7A
RPLP0
CSE1L
HNRNPD
RPL12
RPS2
TMSB4X
BCLAF1
HSD17B12
ILF2
OLA1
RPL6
SRSF7
TIMM50
ABCF1
DHX15
EEF1G
ILF3
RPS4X
RPS8
MRPS27
SFXN1
ATP5F1C
EIF3B
LARP1
CHTOP
IPO5
THRAP3
FAM98B
LRRC59
SERBP1
CTSB
HSPD1
ABCC4
C9
RMRP
DROSHA
KIR3DL1
KIR2DL3
NFKBIA
CCNA2
MIR199B
SNHG4
KRT8
TGFBR1
STAT6
ALOX15
EPHX1
IGFBP7
USF1
RPS27A
CCR8
USP10
KLF12
TGFB1
FAS
BCL2L1
DFFA
ABCG2
HSPA1A
SERPINB3
MIR340
IL6ST
ROCK1
CEBPA
CD69
RPS23
EFTUD2
PTMA
QPCTL
TNF
BCL2
PPIA
BAK1
CX3CL1
TMOD3
KIR2DS5
TCF21
RPL5
SEPTIN9
DDX6
SNRPD2
HNRNPF
MLLT10
IQCH
LINC02950
CM034958-040
piR-32287-126
MIR127
EED
PLK1
AGER
PRDX6
CNTF
SNCG
KIR3DS1
LINC01133
FBN1
SMAD5-AS1
MMP9
CXCL1
MIR181B1
UCHL1
TLR2
EIF4E
GDF9
USF2
TP63
MSC-AS1
TF
RAF1
EDNRA
EDN1
GATA2
STK4
CASP9
CD79A
CDK1
DCN
COL18A1
FEN1
PGM1
VCAN
CRP
ROCK2
EEF1A1
HLA-DQB1
SLC18A3
HNRNPC
PRPF8
STING1
CCR9
RPL8
MMP24
ALYREF
S100A13
MIR203A
LINC01116
MIR532
GJA1
NCOR2
NECTIN4
IL1B
GHRL
HSF1
MIR122
CD274
PRDM1
PAPPA
PIM2
MAP1LC3A
PDCD6
CDH1
CD44
EPOR
OPRM1
PARK7
CHI3L1
ERCC5
TRIM24
CCR2
CLOCK
LGR5
EPO
MDK
XRCC3
ACKR3
PTGES
LGALS9
ERVW-1
MIRLET7G
DHRS4-AS1
RNU6-1
CD200
CLU
CXCR3
IGFBP4
STIP1
PF4
KLF11
STOML2
XIST
CALCA
TLN1
GREM1
AKAP13
TGFB1I1
IL1RL1
PGRMC2
YTHDF2
PCDH17
UCA1
MIRLET7F2
BMPR1B
PTPRD
ELANE
ENG
ANXA1
RARRES2
MIRLET7F1
PCAT1
MIR92A2
FGA
KITLG
EIF4EBP1
CCL19
DNM3OS
MIR3685
MIR155
MIR15A
MIR506
ITGAV
NRIP1
CCL3
SHBG
MIR130A
FGFR2
EPCAM
F5
DEFA10P
ADH5P2
MIR146A
MIR149
MAPK8IP1
CEACAM5
NAPSA
AOAH
PWAR1
DNAJC1
ENSG00000277653
RUNX3
IRS2
SEMA3C
DIRAS3
MIR133B
PTK2
TACR1
F2
IRF5
MIR27A
TXN
TXNIP
CCL25
MEG3
METAP2
CBX3
DLEU1
TEK
CYP24A1
DEFA1
MIR196A2
LDHA
BAD
MIR185
MIR106B
MIR222
PGR-AS1
AMHR2
COX5A
AGTR1
SRC
CCDC144NL-AS1
TGFBI
MIR24-2
CREB1
MDM2
RELA
LEPR
S100A4
CYP2E1
HTRA1
NAT1
RND3
SORCS1
CSMD1
RNF144B
KSR2
MOAP1
OR1D2
RBM43
OR1G1
HNRNPA3P1
MCPH1-DT
MIR196A1
MIR144
RERG
PRAG1
ENSG00000254367
NGFR
EPRS1
RACK1
LMNB1
APOE
ITGA6
RHOA
ADM
MIR1915HG
MUC4
MYC
TH
SERPINC1
NLRP3
MIR154
STUB1
CD82
CCNB1
SOX2
SULT1E1
CKAP2L
ANG
IL5
VIP
PELATON
CM034959-043
RF00017-6912
MIR10A
MIR18A
SMAD2
MIR30A
IL27
IL2RB
CD40LG
DRD2
TAGLN
NFE2L3
KISS1
IL1RAPL2
LIFR
TP53
CDKN1A
NTRK1
MIR124-1
MIR28
ERCC2
RETN
PTGS2
LINC01672
CAT
DES
GDF15
MIR27B
EBAG9
AKR1C3
FGFR1
HNRNPA1
FOXP1
HOXA10
MIR381
IL1RAP
CLDN3
PDE1C
ITPK1
ZBTB40
IL17A
MIR331
CD40
KRT20
DDX39B
RHOU
LGALS3
CCL21
VEGFA
UCN
MIR370
MIR26B
MIR106A
LEP
CSF2
MIR125B2
FST
ADAM17
GAS5
HOTAIR
HSALNG0070392
SERPINA6
HLA-DPB1
GATA6
MIRLET7A1
CFL1
TWIST1
ARID1A
ACTC1
WFDC2
TNFSF13B
NPY
CCR5
KRT19
XRCC4
GNRH1
DNMT3A
MST1R
SERPINF1
MIR574
MUC16
CXCR1
BCL6
PGRMC1
IL32
MIR92A1
XRCC5
MMP14
PTGER4
IL12B
CXCL10
C3
NR3C1
FGF1
SMAD4
MTHFR
IL6R
DMRTA1
KLF9
MIR215
TRAF1
CCL11
PDCD1
MIR423
IGF2
CDC42
MFHAS1
FOS
HDAC1
NAPA-AS1
ID4
CXCR2
EZR
EZH2
CXCR4
STAT4
NRP1
THOC6
AXL
PGR
STAT3
ACP1
CGA
MPO
PROK1
MIR23B
CLDN23
TERT
ERBB2
BSG
LNC-LBCS
POLE
BRAF
BRCA2
FAM86B3P
WT1
BIRC5
FKBP4
HLA-DQA1
LINC02605
METTL3
OGG1
IL6
DNMT1
CLDN4
CDKN2A-AS1
PAK4
MIR23A
BRCA1
ITGB1
GNRHR2
HPSE
IGF1R
MST1
HP
APEX1
MLH1
MIR22
FOXP3
MAP2K7
BMP6
FGF2
IGFBP3
MSI1
MIRLET7D
MIR210
C5
CTLA4
MIR146B
MIR483
HLA-G
MIR34A
ESR2
MIR182
MIR29A
PCNA
MUC1
ANXA2
HNRNPA2B1
NOS3
TNFRSF1A
VCAM1
MIRLET7C
ERLNC1
MIR25
FSHB
FCRL3
LTF
VDR
MALAT1
CSF1
HOXA11-AS
IL16
SNAI1
CXCL8
CXCL12
NR5A1
ESR1
GALT
HLA-A
LOC108491836
EGFR
CYP2C19
CDKN2B
XRCC1
OXTR
SMAD3
LHB
FN1
ACE
TLR4
CYP19A1
FASLG
MIR320A
PPARG
MIR361
CDKN1B
IL1RN
PAX2
TMX2-CTNND1
LTA
VEZT
GC
HLA-C
ITGB3
AHRR
GREB1
VIM
MIR148A
AHR
HLA-DRB1
AMH
IL1R1
HLA-B
LEFTY2
MIR205
MIR21
IFNG
NR2F2
CCN1
LINC00339
FLT1
COMT
CALB2
MIR200C
MIR17
STS
CTNNB1
RXFP1
STX5
STAR
CXCL5
ARNT
TIMP2
ENO1
LIF
GSTT1
PAEP
AHSG
CYP1B1
TNFRSF1B
HGF
EMX2
NAT2
CCL5
KDR
IL1A
HSD17B1
IL1R2
TRD-GTC9-1
CYP1A1
CYP17A1
CCL2
GSTM1
TRP-AGG2-5
AOX1
COMMD1
DEFB1
FABP1
PIGK
PIGB
DEFB4A
MIR99B
RN7SL7P
PGAP1
GJB4
AZIN2
PIGW
MIR99A
MIR150
TRH
MIR143
MIR200A
CSN1S1
PIGP
MIR196B
MIR142
MIR223
SREBF2
MIR100
MIR20A
PIGY
MIR126
MIR34C
GJB3
PGAP2
PSTPIP1
PIGG
NCSTN
LACTB
ANPEP
WNT4
PIGT
PSENEN
PIGQ
H19
DLEU2
CCDC115
TYRP1
ENDO1
CDKN2B-AS1
DSPP
GSR
ARAF
DBH
CCK
HBG2
OTC
GGT1
DNAH8
MIR7-3HG
FLG
GCG
SELP
SLC17A5
NAGLU
MEFV
SLC6A3
ABCC2
NPC1
ODC1
LOX
PRNP
CYP21A2
TNFSF11
CP
PITX2
POMC
HFE
APP
B2M
PSEN1
GNAS
ALPQTL2
SAI1
TNFRSF9
RERE
MTOR
SDHB
RCC2
MUL1
DDOST
HSPG2
ID3
RCAN3
RHD
CNKSR1
DHDDS
CHC1
RNU17A
CCDC28B
RSPO1
ELOVL1
SZT2
PTPRF
EIF2B3
TOE1
MMACHC
STIL
OPHLC
DOCK7
ALG6
ITGB3BP
PGM1
ACADM
MSH4
UOX
ODF2L
HFM1
GFI1
DR1
DBT
RBM15
LAMTOR5
C1orf88
ST7L
SIKE
FCGR1B
FCGR1C
NBPF15
PIAS3
FCGR1A
CIART
RPRD2
ZNF687
LCE3D
CHTOP
IL6R
PKLR
NTRK1
ATP1A2
LY9
FCER1G
APOA2
FCGR2A
FCGR3A
FCGR2C
FCGR3B
FCGR2B
RGS4
RGS5
NUF2
PBX1
CREG1
FMO2
EEF1AKNMT
MIR3120
RGSL2
PDCN
RGSL1
RGS16
RGS8
EDEM3
RGS18
RGS21
RGS1
RGS13
CFHR3
CFHR1
GUK2
NYS7
TIMM17A
RABIF
ZBED6
MDM4
DSTYK
RHEX
IKBKE
RASSF5
IL10
IL24
FCAMR
IRF6
KCNH1
RD3
DEL1q41q42
GALNT2
COG2
TOMM20
GGPS1
RGS7
NRIR
ID2
KLF11
NBAS
SMC6L1
GAREM2
HADHA
CAD
EIF2B4
LBH
MEMO1
RMDN1
DFNA58
SOCS5
MCFD2
FSHR
EFEMP1
SANBR
WDPCP
VPS54
PNO1
FIGLA
MOGS
DOK1
IGKV@
EVA1A
PARTICL
GGCX
CREG2
COMA
EDAR
IL1A
IL1B
IL1RN
NIFK
PROC
CCDC115
EPC2
MMADHC
DUP2q31.1
LNPK
HOXD10
ITGA4
NEUROD1
STAT1
STAT4
BOLL
MYOSLID
SMARCAL1
NRAMP1
CTDSP1
DOCK10
SCARNA5
SCARNA6
UGT1A1
BOK
ING5
PDCD1
TSE2
OVCAS1
CAV3
OXTR
MTMR14
ATP2B2
TIMP4
WNT7A
COLQ
TRICY1
DAZL
NGLY1
CMC1
SCLC1
STT3B
DDH2
CTNNB1
TOPAZ1
SACM1L
PTH1R
SMARCC1
COL7A1
UQCRC1
IHO1
DOCK3
RFT1
IL17RD
APPL1
LNC-CRYBG3
ARL6
TOMM70
TARSH
CIP2A
MORC1
ENDO1
MTS1
ILA
NEDBEH
FRAP1
SDH2
KIAA1470
MULAN
OST
PLC
DSCR1L2
HDFNRH
CNK1
HDS
RCC1
RNE1
MGC1203
FLJ40906
SSC1
KIAA0467
LAR
VWM3
PCH7
TFS1
CD137
IMD109
SIL
C1DUPp31.3
KIAA1771
CDG1C
NRIF3
GSD14
MCAD
POF20
KIAA1229
MER3
ZNF163
POF9
SCN2
BCATE2
SPEN
HBXIP
PIFO
ST7R
SKS
SDHIP
PPGL4
MC2DN4
MSUD2
OTT
XIP
CD34
CD64
MGC8902
C1orf166
OST48
SJS
CDG1R
SJA
SJS1
MCIP3
IGFR1
CHRONO
GM129
RP59
DEDSM
PDB6
SRAG
IL6QTL
MHP2
IKSHD
DEE18
BNAH2
MCPH7
DUP1p31.3
DEE23
KIAA1441
LEP16
C10orf77
IL6RQ
PK1
TRKA
FHM2
IGFR2
CD16
CD32C
CD32
IGFR3
CDG1T
SPGF2
NUF2R
CAKUHED
CDCA1
FEAT
METTL13
KIAA0859
DFNB26M
NPHS2
SRN1
CDG2V
IR20
C1orf22
TIM17A
RASGFR3
IER1
MSS4
FHR3
FHR1
HLF4
HFL1
CFHL3
CFHL1
BMFS6
KIAA0472
C1orf186
RIP5
RHEX
DUSTYPK
CAKUT1
SPG23
NORE1
CSIF
ST16
GVHDS
MDA7
VWS1
EAG
LCA12
C1DELq41q42
CDG2T
LDLC
MAS20
GGPPS1
GCS1
LPS
TMBTS
C1orf36
PIT
ZLS1
PPS1
OFC6
CDG2Q
KIAA0016
MDHLO
CDG2B
TMEM166
FAM176A
VKCFD1
ED3
DL
EDA3
MVCD4
MKI67IP
PC
CCP1
NEDEHCC
C2orf25
C2DUPq31.1
KIAA1715
HOX4D
CD49D
T2D
CANDF7
SLEB11
BOULE
SIOD
HARP
NRAMP
NLIIF
KIAA0694
UGT1
BCL2L9
SLEB2
LQT9
C3orf29
PMCA2
EAD
DAZH
PNG1
C3orf68
SIMP
NEDSDV
C3orf77
SAC1
PTHR1
BAF155
NDNC8
PKNPY
CCDC36
NEDIDHA
CDG1N
SEF
APPL
p90
BBS3
HH18
MODY14
KIAA1524
RP55
HYC5
THPH4
DIRA
NOPP34
THPH3
CDG2O
HRM1
ECTD10A
ECTD10B
IMD31A
DPMC
SLC11A1
SCP1
ZIZ3
GNT1
CRMO2
MPDT
HJUMPY
DFNA82
CMS5
CDG1V
SPGYLA
CDDG
CDG1X
EVR7
KIAA0851
PTHR
PFE
EKNS
IMD31B
IMD31C
BILIQTL1
RMD2

## Sheet: 1481
MIR187
AGT
CHUK
ALOX5
CASP1
ACTA2
PLA2G6
SLC11A2
TAF1
CETP
HPGD
CCN2
MAF
BGN
CIITA
RORC
UGCG
BLMH
MFGE8
MSLN
PRDX2
CAPN5
CREB3L1
HSD17B7
TNFRSF6B
AQP9
ID1
LUM
SLPI
SMPD3
MRC1
IL34
MYH8
ILKAP
SGMS1
TRERF1
KIR2DS4
MIR32
MIR499A
LINC00473
CARMN
MIR30D
MIR500A
MIR4497
MIR449C
TTTY14
MIR514A2
TTTY23
TTTY9B
MIR499B
UBA52P1
GAS6
RUNX1
NOTCH4
C4B
SYNE1
ATP6V1G2
PSORS1C2
MCCD1
SNORD117
LINC01239
LINC01812
MICB-DT
LINC02831
PPIAP9
STK19B
ENSG00000266446
RPL15P4
ENSG00000272221
RNU6-682P
ALG1L13P
ZNF619P1
ENSG00000201680
HSALNG0049245-002
HSALNG0149400
MN298114-173
HSALNG0106744
lnc-ATP6V1G2-DDX39B-5
CM034956-111
PRKG1
KRT18
KLK3
FABP4
SNHG17
MIR181A1
ALDH2
GSK3B
DICER1
CDC25A
CTCF
KCNQ2
CRYAB
GRB2
PROM1
PTGS1
ADAR
FOXA2
SLIT2
CD47
PGF
CHIT1
CORO1A
PPM1A
PRDX5
EXTL3
FHIT
SEMA3F
FOXL2
PTN
RHOC
ETS2
VEGFD
CHD5
GRHL2
INTU
NUP210
TAGLN2
NLRC5
ANXA4
CCDC22
RNH1
UGT2B28
MAS1
MUC17
TRIM59
USP17L2
MIR135A1
MIR1271
MIR4521
MIR135A2
MIR3182
MIR1260A
MIR4476
MIR297
MIR3141
MIR4508
MIR548L
LOC110386948
CRK
PTEN
MIR4748
MIR10B
MMP7
TGIF1
BIRC2
CSF3
SNHG5
MIR363
ABL1
TYK2
NT5E
TGFB2
TSC2
RHEB
RPS6KB1
ALB
ATF6
NF1
TGFB3
AXIN1
CCR7
STMN1
DYSF
CD1A
CD83
CXCL11
PIAS3
RBP1
CXCL9
CRISPLD2
KIR2DL1
NUCKS1
DEFA3
HLA-DRB4
MIR497
MIR675
MIR29B2
PAX8-AS1
MIR629
MIR885
MIR543
CRHBP
JAK1
NFE2L2
PRKCB
PON1
AKR1B1
FTO
TGFBR3
GCLC
FZD7
PRX
NANOG
NTN4
MT-CO2
CYRIB
JPX
LOC110408762
UGT1A1
CD36
GATA3
KRT17
APOBEC3B
APOBEC3A
LEPQTL1
KMT2A
ADA
EIF2AK3
ENPP1
ERN1
ADIPOQ
PLA2G2A
TSLP
MIR486-1
CSF1R
DAPK1
YWHAQ
TNFRSF10A
STC1
TSPAN1
BCAR3
CCDC80
ADAMTS9-AS2
RASSF1-AS1
ALPP
NCOA1
MIMT1
XDH
SERPINB2
RNY3
GPX4
CDH13
COPS5
FJX1
GNPTAB
GLB1
CYP3A4
NR4A1
BECN1
LIPC
ELAVL1
GHRH
TPM3
CPB2
CALD1
EFNA1
NPTX2
PIBF1
SOD1
MIF
PTP4A3
HOXC8
TMTC3
MIR451A
SP2-AS1
MIR4457
TNKS
HMGN1P19
lnc-MTAP-3
HSALNG0070399
RF00017-7572
L1CAM
KISS1R
RPLP1
PAK1
SERPINA1
LOXL4
TNFRSF21
SNORD75
HMOX1
MMP2
MMP3
GNRHR
IL10
CD163
IL13
CRIPTO
LAMC2
NRP2
AKR1C1
S100A6
TFF3
MIR15B
MIR425
MIR16-2
MIR26A2
MIR95
MIR103A2
AFM
NEAT1
LHCGR
HIF1A-AS2
LINC01541
NFKB1
SIRT3
POU5F1
TTK
IFNA2
SRA1
LINC-ROR
SOD2
INHA
MIR542
AGR2
S100P
GH1
MIR503
TOR1A
HOXA11
TOR2A
SP1
TEX41
PDYN
AIF1
NDUFA13
SPINK1
MTAP
XKR6
LINC02949
NONHSAG017238.2
lnc-PPP1R3B-10
CDK6
CSNK1A1
SLC6A4
HMGA1
PHB2
LINC02905
THBS1
INHBA
CD68
SORBS1
CDH12
ITGBL1
IGHM
MIR199A2
MIR93
TLR3
MIR101-2
GAPDH
PARP1
ACTB
ATP1A1
DSP
HSPA8
NPM1
TUBB
VCP
DDX3X
EEF2
HSP90AB1
HSPA5
JUP
PKM
DHCR7
HSPA9
HSP90B1
RPSA
YWHAZ
ATP5F1A
DDB1
EWSR1
RANBP2
TUFM
FUS
IGF2BP2
UQCRC2
BUB3
CLTC
NCL
RAN
RPS3
SFPQ
SHC1
DHX9
FBL
HNRNPU
LRPPRC
MATR3
MOGS
RPL18
SLC25A3
SRSF1
TRAP1
U2AF1
HNRNPH1
PSMD2
RBMX
RPS16
SLC25A11
SLC25A5
SNRNP200
VDAC2
H1-2
IMMT
PCBP1
RPL10A
RPL13
RPL3
RPL4
RPL7
RPL7A
RPLP0
CSE1L
HNRNPD
RPL12
RPS2
TMSB4X
BCLAF1
HSD17B12
ILF2
OLA1
RPL6
SRSF7
TIMM50
ABCF1
DHX15
EEF1G
ILF3
RPS4X
RPS8
MRPS27
SFXN1
ATP5F1C
EIF3B
LARP1
CHTOP
IPO5
THRAP3
FAM98B
LRRC59
SERBP1
CTSB
HSPD1
ABCC4
C9
RMRP
DROSHA
KIR3DL1
KIR2DL3
NFKBIA
CCNA2
MIR199B
SNHG4
KRT8
TGFBR1
STAT6
ALOX15
EPHX1
IGFBP7
USF1
RPS27A
CCR8
USP10
KLF12
TGFB1
FAS
BCL2L1
DFFA
ABCG2
HSPA1A
SERPINB3
MIR340
IL6ST
ROCK1
CEBPA
CD69
RPS23
EFTUD2
PTMA
QPCTL
TNF
BCL2
PPIA
BAK1
CX3CL1
TMOD3
KIR2DS5
TCF21
RPL5
SEPTIN9
DDX6
SNRPD2
HNRNPF
MLLT10
IQCH
LINC02950
CM034958-040
piR-32287-126
MIR127
EED
PLK1
AGER
PRDX6
CNTF
SNCG
KIR3DS1
LINC01133
FBN1
SMAD5-AS1
MMP9
CXCL1
MIR181B1
UCHL1
TLR2
EIF4E
GDF9
USF2
TP63
MSC-AS1
TF
RAF1
EDNRA
EDN1
GATA2
STK4
CASP9
CD79A
CDK1
DCN
COL18A1
FEN1
PGM1
VCAN
CRP
ROCK2
EEF1A1
HLA-DQB1
SLC18A3
HNRNPC
PRPF8
STING1
CCR9
RPL8
MMP24
ALYREF
S100A13
MIR203A
LINC01116
MIR532
GJA1
NCOR2
NECTIN4
IL1B
GHRL
HSF1
MIR122
CD274
PRDM1
PAPPA
PIM2
MAP1LC3A
PDCD6
CDH1
CD44
EPOR
OPRM1
PARK7
CHI3L1
ERCC5
TRIM24
CCR2
CLOCK
LGR5
EPO
MDK
XRCC3
ACKR3
PTGES
LGALS9
ERVW-1
MIRLET7G
DHRS4-AS1
RNU6-1
CD200
CLU
CXCR3
IGFBP4
STIP1
PF4
KLF11
STOML2
XIST
CALCA
TLN1
GREM1
AKAP13
TGFB1I1
IL1RL1
PGRMC2
YTHDF2
PCDH17
UCA1
MIRLET7F2
BMPR1B
PTPRD
ELANE
ENG
ANXA1
RARRES2
MIRLET7F1
PCAT1
MIR92A2
FGA
KITLG
EIF4EBP1
CCL19
DNM3OS
MIR3685
MIR155
MIR15A
MIR506
ITGAV
NRIP1
CCL3
SHBG
MIR130A
FGFR2
EPCAM
F5
DEFA10P
ADH5P2
MIR146A
MIR149
MAPK8IP1
CEACAM5
NAPSA
AOAH
PWAR1
DNAJC1
ENSG00000277653
RUNX3
IRS2
SEMA3C
DIRAS3
MIR133B
PTK2
TACR1
F2
IRF5
MIR27A
TXN
TXNIP
CCL25
MEG3
METAP2
CBX3
DLEU1
TEK
CYP24A1
DEFA1
MIR196A2
LDHA
BAD
MIR185
MIR106B
MIR222
PGR-AS1
AMHR2
COX5A
AGTR1
SRC
CCDC144NL-AS1
TGFBI
MIR24-2
CREB1
MDM2
RELA
LEPR
S100A4
CYP2E1
HTRA1
NAT1
RND3
SORCS1
CSMD1
RNF144B
KSR2
MOAP1
OR1D2
RBM43
OR1G1
HNRNPA3P1
MCPH1-DT
MIR196A1
MIR144
RERG
PRAG1
ENSG00000254367
NGFR
EPRS1
RACK1
LMNB1
APOE
ITGA6
RHOA
ADM
MIR1915HG
MUC4
MYC
TH
SERPINC1
NLRP3
MIR154
STUB1
CD82
CCNB1
SOX2
SULT1E1
CKAP2L
ANG
IL5
VIP
PELATON
CM034959-043
RF00017-6912
MIR10A
MIR18A
SMAD2
MIR30A
IL27
IL2RB
CD40LG
DRD2
TAGLN
NFE2L3
KISS1
IL1RAPL2
LIFR
TP53
CDKN1A
NTRK1
MIR124-1
MIR28
ERCC2
RETN
PTGS2
LINC01672
CAT
DES
GDF15
MIR27B
EBAG9
AKR1C3
FGFR1
HNRNPA1
FOXP1
HOXA10
MIR381
IL1RAP
CLDN3
PDE1C
ITPK1
ZBTB40
IL17A
MIR331
CD40
KRT20
DDX39B
RHOU
LGALS3
CCL21
VEGFA
UCN
MIR370
MIR26B
MIR106A
LEP
CSF2
MIR125B2
FST
ADAM17
GAS5
HOTAIR
HSALNG0070392
SERPINA6
HLA-DPB1
GATA6
MIRLET7A1
CFL1
TWIST1
ARID1A
ACTC1
WFDC2
TNFSF13B
NPY
CCR5
KRT19
XRCC4
GNRH1
DNMT3A
MST1R
SERPINF1
MIR574
MUC16
CXCR1
BCL6
PGRMC1
IL32
MIR92A1
XRCC5
MMP14
PTGER4
IL12B
CXCL10
C3
NR3C1
FGF1
SMAD4
MTHFR
IL6R
DMRTA1
KLF9
MIR215
TRAF1
CCL11
PDCD1
MIR423
IGF2
CDC42
MFHAS1
FOS
HDAC1
NAPA-AS1
ID4
CXCR2
EZR
EZH2
CXCR4
STAT4
NRP1
THOC6
AXL
PGR
STAT3
ACP1
CGA
MPO
PROK1
MIR23B
CLDN23
TERT
ERBB2
BSG
LNC-LBCS
POLE
BRAF
BRCA2
FAM86B3P
WT1
BIRC5
FKBP4
HLA-DQA1
LINC02605
METTL3
OGG1
IL6
DNMT1
CLDN4
CDKN2A-AS1
PAK4
MIR23A
BRCA1
ITGB1
GNRHR2
HPSE
IGF1R
MST1
HP
APEX1
MLH1
MIR22
FOXP3
MAP2K7
BMP6
FGF2
IGFBP3
MSI1
MIRLET7D
MIR210
C5
CTLA4
MIR146B
MIR483
HLA-G
MIR34A
ESR2
MIR182
MIR29A
PCNA
MUC1
ANXA2
HNRNPA2B1
NOS3
TNFRSF1A
VCAM1
MIRLET7C
ERLNC1
MIR25
FSHB
FCRL3
LTF
VDR
MALAT1
CSF1
HOXA11-AS
IL16
SNAI1
CXCL8
CXCL12
NR5A1
ESR1
GALT
HLA-A
LOC108491836
EGFR
CYP2C19
CDKN2B
XRCC1
OXTR
SMAD3
LHB
FN1
ACE
TLR4
CYP19A1
FASLG
MIR320A
PPARG
MIR361
CDKN1B
IL1RN
PAX2
TMX2-CTNND1
LTA
VEZT
GC
HLA-C
ITGB3
AHRR
GREB1
VIM
MIR148A
AHR
HLA-DRB1
AMH
IL1R1
HLA-B
LEFTY2
MIR205
MIR21
IFNG
NR2F2
CCN1
LINC00339
FLT1
COMT
CALB2
MIR200C
MIR17
STS
CTNNB1
RXFP1
STX5
STAR
CXCL5
ARNT
TIMP2
ENO1
LIF
GSTT1
PAEP
AHSG
CYP1B1
TNFRSF1B
HGF
EMX2
NAT2
CCL5
KDR
IL1A
HSD17B1
IL1R2
TRD-GTC9-1
CYP1A1
CYP17A1
CCL2
GSTM1
TRP-AGG2-5
AOX1
COMMD1
DEFB1
FABP1
PIGK
PIGB
DEFB4A
MIR99B
RN7SL7P
PGAP1
GJB4
AZIN2
PIGW
MIR99A
MIR150
TRH
MIR143
MIR200A
CSN1S1
PIGP
MIR196B
MIR142
MIR223
SREBF2
MIR100
MIR20A
PIGY
MIR126
MIR34C
GJB3
PGAP2
PSTPIP1
PIGG
NCSTN
LACTB
ANPEP
WNT4
PIGT
PSENEN
PIGQ
H19
DLEU2
CCDC115
TYRP1
ENDO1
CDKN2B-AS1
DSPP
GSR
ARAF
DBH
CCK
HBG2
OTC
GGT1
DNAH8
MIR7-3HG
FLG
GCG
SELP
SLC17A5
NAGLU
MEFV
SLC6A3
ABCC2
NPC1
ODC1
LOX
PRNP
CYP21A2
TNFSF11
CP
PITX2
POMC
HFE
APP
B2M
PSEN1
GNAS
ALPQTL2
SAI1
TNFRSF9
RERE
MTOR
SDHB
RCC2
MUL1
DDOST
HSPG2
ID3
RCAN3
RHD
CNKSR1
DHDDS
CHC1
RNU17A
CCDC28B
RSPO1
ELOVL1
SZT2
PTPRF
EIF2B3
TOE1
MMACHC
STIL
OPHLC
DOCK7
ALG6
ITGB3BP
ACADM
MSH4
UOX
ODF2L
HFM1
GFI1
DR1
DBT
RBM15
LAMTOR5
C1orf88
ST7L
SIKE
FCGR1B
FCGR1C
NBPF15
FCGR1A
CIART
RPRD2
ZNF687
LCE3D
PKLR
ATP1A2
LY9
FCER1G
APOA2
FCGR2A
FCGR3A
FCGR2C
FCGR3B
FCGR2B
RGS4
RGS5
NUF2
PBX1
CREG1
FMO2
EEF1AKNMT
MIR3120
RGSL2
PDCN
RGSL1
RGS16
RGS8
EDEM3
RGS18
RGS21
RGS1
RGS13
CFHR3
CFHR1
GUK2
NYS7
TIMM17A
RABIF
ZBED6
MDM4
DSTYK
RHEX
IKBKE
RASSF5
IL24
FCAMR
IRF6
KCNH1
RD3
DEL1q41q42
GALNT2
COG2
TOMM20
GGPS1
RGS7
NRIR
ID2
NBAS
SMC6L1
GAREM2
HADHA
CAD
EIF2B4
LBH
MEMO1
RMDN1
DFNA58
SOCS5
MCFD2
FSHR
EFEMP1
SANBR
WDPCP
VPS54
PNO1
FIGLA
DOK1
IGKV@
EVA1A
PARTICL
GGCX
CREG2
COMA
EDAR
NIFK
PROC
EPC2
MMADHC
DUP2q31.1
LNPK
HOXD10
ITGA4
NEUROD1
STAT1
BOLL
MYOSLID
SMARCAL1
NRAMP1
CTDSP1
DOCK10
SCARNA5
SCARNA6
BOK
ING5
TSE2
OVCAS1
CAV3
MTMR14
ATP2B2
TIMP4
WNT7A
COLQ
TRICY1
DAZL
NGLY1
CMC1
SCLC1
STT3B
DDH2
TOPAZ1
SACM1L
PTH1R
SMARCC1
COL7A1
UQCRC1
IHO1
DOCK3
RFT1
IL17RD
APPL1
LNC-CRYBG3
ARL6
TOMM70
TARSH
CIP2A
MORC1
MTS1
ILA
NEDBEH
FRAP1
SDH2
KIAA1470
MULAN
OST
PLC
DSCR1L2
HDFNRH
CNK1
HDS
RCC1
RNE1
MGC1203
FLJ40906
SSC1
KIAA0467
LAR
VWM3
PCH7
TFS1
CD137
IMD109
SIL
C1DUPp31.3
KIAA1771
CDG1C
NRIF3
GSD14
MCAD
POF20
KIAA1229
MER3
ZNF163
POF9
SCN2
BCATE2
SPEN
HBXIP
PIFO
ST7R
SKS
SDHIP
PPGL4
MC2DN4
MSUD2
OTT
XIP
CD34
CD64
MGC8902
C1orf166
OST48
SJS
CDG1R
SJA
SJS1
MCIP3
IGFR1
CHRONO
GM129
RP59
DEDSM
PDB6
SRAG
IL6QTL
MHP2
IKSHD
DEE18
BNAH2
MCPH7
DUP1p31.3
DEE23
KIAA1441
LEP16
C10orf77
IL6RQ
PK1
TRKA
FHM2
IGFR2
CD16
CD32C
CD32
IGFR3
CDG1T
SPGF2
NUF2R
CAKUHED
CDCA1
FEAT
METTL13
KIAA0859
DFNB26M
NPHS2
SRN1
CDG2V
IR20
C1orf22
TIM17A
RASGFR3
IER1
MSS4
FHR3
FHR1
HLF4
HFL1
CFHL3
CFHL1
BMFS6
KIAA0472
C1orf186
RIP5
RHEX
DUSTYPK
CAKUT1
SPG23
NORE1
CSIF
ST16
GVHDS
MDA7
VWS1
EAG
LCA12
C1DELq41q42
CDG2T
LDLC
MAS20
GGPPS1
GCS1
LPS
TMBTS
C1orf36
PIT
ZLS1
PPS1
OFC6
CDG2Q
KIAA0016
MDHLO
CDG2B
TMEM166
FAM176A
VKCFD1
ED3
DL
EDA3
MVCD4
MKI67IP
PC
CCP1
NEDEHCC
C2orf25
C2DUPq31.1
KIAA1715
HOX4D
CD49D
T2D
CANDF7
SLEB11
BOULE
SIOD
HARP
NRAMP
NLIIF
KIAA0694
UGT1
BCL2L9
SLEB2
LQT9
C3orf29
PMCA2
EAD
DAZH
PNG1
C3orf68
SIMP
NEDSDV
C3orf77
SAC1
PTHR1
BAF155
NDNC8
PKNPY
CCDC36
NEDIDHA
CDG1N
SEF
APPL
p90
BBS3
HH18
MODY14
KIAA1524
RP55
HYC5
THPH4
DIRA
NOPP34
THPH3
CDG2O
HRM1
ECTD10A
ECTD10B
IMD31A
DPMC
SLC11A1
SCP1
ZIZ3
GNT1
CRMO2
MPDT
HJUMPY
DFNA82
CMS5
CDG1V
SPGYLA
CDDG
CDG1X
EVR7
KIAA0851
PTHR
PFE
EKNS
IMD31B
IMD31C
BILIQTL1
RMD2
