# Supplementary material for: Meta-analysis and network pharmacology studies of the clinical efficacy of Guizhi Fuling capsules/pills combined with dienogest in treating endometriosis
Source: Medicine (Baltimore). 2024 Dec 6;103(49):e40528. doi: 10.1097/MD.0000000000040528 (PMC11630926; doi:10.1097/MD.0000000000040528)
Supplement: Supplementary file 5 [file medi-103-e40528-s005.xlsx]

## Sheet: Sheet1
gene	compoents	Chinese medicine
SOAT1	(+)-Catechin	CS
PPP2CA	(+)-Catechin	CS
PPP2CB	(+)-Catechin	CS
ADORA2A	Adenine	FL
FBP1	Adenine	FL
ADRBK2	Cordycepin	TR
POLE3	Adenine	FL
COMT	Adenine	FL
ADK	Adenine	FL
PDE4D	Adenine	FL
ABCC9	Styrene	GZ
ABL1	Cordycepin	TR
ASS1	Ergotamine	FL
ABCA1	Trans-CinnamicAcid	GZ
RRM1	Adenine	FL
ABCB1	Lactiflorin	CS
MUT	Cordycepin	TR
AMN	Cordycepin	TR
RIPK1	Cordycepin	TR
XDH	Chrysanthemaxanthin	FL
MTTP	(+)-Catechin	CS
PRKCA	(+)-Catechin	CS
SEC14L2	(+)-Catechin	CS
ADORA2B	Adenine	FL
AKT1	Cordycepin	TR
ACSS2	Adenine	FL
ADCY1	Adenine	FL
POLA1	Adenine	FL
ABL2	Cordycepin	TR
CBSL	Adenine	FL
CREB1	Adenine	FL
AFG3L2	Cordycepin	TR
MAT2A	Adenine	FL
PDE4B	Adenine	FL
APAF1	Cordycepin	TR
ABCG1	MelilotocarpanA	GZ
MMAB	Cordycepin	TR
MMACHC	Cordycepin	TR
ITFG2	Chrysanthemaxanthin	FL
HAP1	Cordycepin	TR
SOAT2	(+)-Catechin	CS
NR1I2	(+)-Catechin	CS
DGKA	(+)-Catechin	CS
ADORA3	Adenine	FL
PRKAB1	Adenine	FL
POLE	Adenine	FL
NT5C2	Cordycepin	TR
DCK	Adenine	FL
GNMT	Adenine	FL
RRM2	Adenine	FL
ACSS1	Adenine	FL
POLE2	Adenine	FL
AMD1	Adenine	FL
NAE1	Cordycepin	TR
ABCC8	Cordycepin	TR
ARAF	Cordycepin	TR
MTRR	Cordycepin	TR
MMAA	Cordycepin	TR
DGUOK	Chrysanthemaxanthin	FL
SEC14L3	(+)-Catechin	CS
CNR1	(+)-Catechin	CS
PRKCB	(+)-Catechin	CS
ADORA1	Pachymic Acid	FL
ACVR1	Cordycepin	TR
CBS	Adenine	FL
AMHR2	Cordycepin	TR
RRM2B	Adenine	FL
ADRBK1	Styrene	GZ
PRKAA1	Adenine	FL
PIM1	Adenine	FL
CDK15	Cordycepin	TR
ACVR1B	Cordycepin	TR
PRKAB2	Adenine	FL
ALK	Cordycepin	TR
SLC25A4	Cordycepin	TR
MTR	Cordycepin	TR
ADA	Chrysanthemaxanthin	FL
TACR2	Ergotamine	FL
CNR2	(+)-Catechin	CS
ALOX5	(+)-Catechin	CS
SEC14L4	(+)-Catechin	CS
ABCC2	Anethole	GZ
ASNA1	Cordycepin	TR
ACVRL1	Cordycepin	TR
TNK2	Cordycepin	TR
ASNS	Anethole	GZ
PNP	Adenine	FL
MAT1A	Adenine	FL
PYGL	Adenine	FL
HINT1	Adenine	FL
ACSL1	Adenine	FL
POLE4	Adenine	FL
ABCB11	Cordycepin	TR
TCN1	Cordycepin	TR
CUBN	Cordycepin	TR
MTHFR	Cordycepin	TR
CX3CR1	Cordycepin	TR
AR	Beta-Sitosterol	CS
SLC8A1	Dehydroeburicoicacid	FL
TRPV1	Dehydroeburicoicacid	FL
NR3C1	Beta-Sitosterol	CS
FADS2	Dehydroeburicoicacid	FL
FADS1	Dehydroeburicoicacid	FL
PTGS1	Dehydroeburicoicacid	FL
PTGS2	Dehydroeburicoicacid	FL
ELOVL4	Dehydroeburicoicacid	FL
ANXA1	Dehydroeburicoicacid	FL
SRD5A1	Dehydroeburicoicacid	FL
ESR1	Beta-Sitosterol	CS
PGR	Beta-Sitosterol	CS
HSD11B1	rocurcumenol	GZ
COL5A1	rocurcumenol	GZ
NOX1	rocurcumenol	GZ
NKX3-1	rocurcumenol	GZ
SHBG	rocurcumenol	GZ
TGFB2	rocurcumenol	GZ
NR1I3	rocurcumenol	GZ
ALDH1A1	Dehydroeburicoicacid	FL
TSPO	rocurcumenol	GZ
S100A9	rocurcumenol	GZ
SCN11A	Undecan-2-Ol	FL
SCN2B	Undecan-2-Ol	FL
ABAT	Undecan-2-Ol	FL
SCN1A	Undecan-2-Ol	FL
SCN3B	Undecan-2-Ol	FL
SCN3A	Undecan-2-Ol	FL
SCN7A	Undecan-2-Ol	FL
SCN5A	Eburicol	FL
SCN10A	Eburicol	FL
AKR1D1	Undecan-2-Ol	FL
ALDH5A1	Undecan-2-Ol	FL
SCN2A	Undecan-2-Ol	FL
HDAC9	Undecan-2-Ol	FL
TYR	Undecan-2-Ol	FL
SCN9A	Undecan-2-Ol	FL
SCN4A	Undecan-2-Ol	FL
SCN4B	Undecan-2-Ol	FL
SRD5A2	Undecan-2-Ol	FL
ACADSB	Undecan-2-Ol	FL
SCN8A	Undecan-2-Ol	FL
SCN1B	Undecan-2-Ol	FL
OGDH	Undecan-2-Ol	FL
HDAC2	Pachymic Acid	FL
TRPV3	Undecan-2-Ol	FL
OPRK1	Dehydroeburicoicacid	FL
TRPM8	Ergotamine	FL
TRPA1	Ergotamine	FL
PTGER4	Dehydroeburicoicacid	FL
PTGER2	Dehydroeburicoicacid	FL
PTGER3	Dehydroeburicoicacid	FL
PRKCD	20-Hexadecanoylingenol	FL
INSR	Anethole	GZ
P2RX2	Ergotamine	FL
HTR2A	Ergotamine	FL
SIRT2	Anethole	GZ
HCN4	Anethole	GZ
DPYD	Anethole	GZ
HOXA5	Anethole	GZ
FBLN1	Anethole	GZ
SLC22A6	Anethole	GZ
IL1B	drangeic Acid	FL
NT5M	Anethole	GZ
P2RX3	Ergotamine	FL
AURKA	Anethole	GZ
GAS6	Anethole	GZ
CMPK2	Anethole	GZ
PDE1B	Anethole	GZ
DPYS	Anethole	GZ
CHRNA3	Anethole	GZ
HSP90AB1	Anethole	GZ
CHRNB2	Ergotamine	FL
SLC6A4	Anethole	GZ
DUT	Anethole	GZ
RAPGEF2	Eburicol	FL
PDE4A	Anethole	GZ
PDE3A	Anethole	GZ
CACNA1C	Ergotamine	FL
TRDMT1	Anethole	GZ
DHFRL1	Anethole	GZ
DHFR	Anethole	GZ
PDE10A	Anethole	GZ
PDE2A	Anethole	GZ
TYMS	Anethole	GZ
SHMT1	Anethole	GZ
PDE3B	Anethole	GZ
DMTN	Anethole	GZ
KCNMA1	Ergotamine	FL
FOLR2	Anethole	GZ
PDE5A	Anethole	GZ
PDE9A	Anethole	GZ
TBPL1	Anethole	GZ
DNMT3A	Ergotamine	FL
STUB1	Anethole	GZ
ATIC	Anethole	GZ
AK9	Anethole	GZ
CDKN1A	Anethole	GZ
HIF1A	Undecan-2-Ol	FL
FOLR1	Anethole	GZ
RAB8B	Anethole	GZ
HYAL2	Anethole	GZ
DNMT3B	Anethole	GZ
HSP90AA1	Anethole	GZ
DNMT1	Anethole	GZ
PARP10	Anethole	GZ
CHRNB4	Anethole	GZ
MGMT	Anethole	GZ
DTYMK	Anethole	GZ
PDE11A	Anethole	GZ
HCN2	Anethole	GZ
AKR1C1	Dehydroeburicoicacid	FL
PLA2G2E	drangeic Acid	FL
AKR1C2	Dehydroeburicoicacid	FL
PPARG	drangeic Acid	FL
MPO	drangeic Acid	FL
DDC	ProtocatechuicAcid	GZ
IKBKB	drangeic Acid	FL
CHUK	drangeic Acid	FL
IFNG	drangeic Acid	FL
EOMES	drangeic Acid	FL
ACAT1	drangeic Acid	FL
TBXAS1	drangeic Acid	FL
IL2	drangeic Acid	FL
MTNR1B	drangeic Acid	FL
PLA2G2D	drangeic Acid	FL
PFKL	drangeic Acid	FL
IL4	drangeic Acid	FL
IL17RA	drangeic Acid	FL
TPMT	drangeic Acid	FL
DNAJA3	drangeic Acid	FL
SLC7A11	drangeic Acid	FL
HCAR2	drangeic Acid	FL
TBX21	drangeic Acid	FL
FOXP3	drangeic Acid	FL
F2RL1	drangeic Acid	FL
IL6	drangeic Acid	FL
LTF	drangeic Acid	FL
ALDOB	drangeic Acid	FL
LGALS9	drangeic Acid	FL
PLA2G1B	Dehydroeburicoicacid	FL
ALDOA	drangeic Acid	FL
ALDOC	drangeic Acid	FL
NOS2	drangeic Acid	FL
CD28	drangeic Acid	FL
CD40	drangeic Acid	FL
IL18R1	drangeic Acid	FL
PAWR	Paeonol	CS
OCLN	drangeic Acid	FL
TICAM2	drangeic Acid	FL
BCL2L11	drangeic Acid	FL
CSF2	drangeic Acid	FL
BAD	drangeic Acid	FL
RIPK2	drangeic Acid	FL
IL17A	drangeic Acid	FL
ADAM8	drangeic Acid	FL
NCOR1	drangeic Acid	FL
TNF	drangeic Acid	FL
FCER2	drangeic Acid	FL
TIGAR	Pachymic Acid	FL
MYD88	drangeic Acid	FL
FUT7	drangeic Acid	FL
SNW1	Beta-Sitosterol	CS
CYP24A1	Beta-Sitosterol	CS
CYP3A4	Lactiflorin	CS
WNT4	Beta-Sitosterol	CS
PML	Beta-Sitosterol	CS
IRX5	Beta-Sitosterol	CS
ESRRG	Dehydroeburicoicacid	FL
FECH	Dehydroeburicoicacid	FL
COX6B1	Dehydroeburicoicacid	FL
COX8A	Dehydroeburicoicacid	FL
SERPINE1	MelilotocarpanA	GZ
SEC14L6	MelilotocarpanA	GZ
JUP	MelilotocarpanA	GZ
CCL3	MelilotocarpanA	GZ
TTPA	MelilotocarpanA	GZ
PRKCG	MelilotocarpanA	GZ
REST	MelilotocarpanA	GZ
RDH11	Eburicol	FL
RDH5	Eburicol	FL
ALDH1A2	Dehydroeburicoicacid	FL
F12	Dehydroeburicoicacid	FL
CTSH	Farnesol	GZ
DHRS2	Farnesol	GZ
CBR3	Farnesol	GZ
THRB	Farnesol	GZ
CBR1	Farnesol	GZ
PHB	Nerolidol	GZ
ESR2	Nerolidol	GZ
FGFR2	Ergotamine	FL
GPER1	Nerolidol	GZ
TRIM24	Beta-Sitosterol	CS
RXRB	Dehydroeburicoicacid	FL
APOA2	Trans-CinnamicAcid	GZ
C1QTNF1	Trans-CinnamicAcid	GZ
ITGB3	Trans-CinnamicAcid	GZ
PNPLA2	Trans-CinnamicAcid	GZ
SERPINF2	Trans-CinnamicAcid	GZ
S100A8	Trans-CinnamicAcid	GZ
ACE	Trans-CinnamicAcid	GZ
COL1A1	Trans-CinnamicAcid	GZ
WDR77	Trans-CinnamicAcid	GZ
SCNN1A	Styrene	GZ
TLR8	Styrene	GZ
HRH1	Styrene	GZ
SCNN1D	Styrene	GZ
TLR7	Styrene	GZ
SCNN1B	Styrene	GZ
SCT	Styrene	GZ
ACACA	Styrene	GZ
PRKAA2	Styrene	GZ
CALCOCO2	Styrene	GZ
HPRT1	Styrene	GZ
ACTN3	Undecan-2-Ol	FL
UTS2	Styrene	GZ
OXT	Eburicol	FL
HTR2B	Ergotamine	FL
TLR3	Styrene	GZ
ADI1	Styrene	GZ
HTR6	Ergotamine	FL
MAS1	Trans-CinnamicAcid	GZ
ORMDL2	Styrene	GZ
MAOA	Styrene	GZ
NCOA3	Ergotamine	FL
UGT8	Styrene	GZ
PID1	Styrene	GZ
NMI	Styrene	GZ
RFK	Trans-CinnamicAcid	GZ
SLC9A3R1	Styrene	GZ
NOS1	Ergotamine	FL
P4HA2	Styrene	GZ
RPS6KB1	Styrene	GZ
GPBAR1	Beta-Sitosterol	CS
CALB1	Beta-Sitosterol	CS
TCF3	Beta-Sitosterol	CS
B4GALT1	Beta-Sitosterol	CS
RXRA	Beta-Sitosterol	CS
COX6C	Dehydroeburicoicacid	FL
COX5A	Dehydroeburicoicacid	FL
COX4I1	Dehydroeburicoicacid	FL
FABP6	Dehydroeburicoicacid	FL
NR1H4	Beta-Sitosterol	CS
CHGA	20-Hexadecanoylingenol	FL
FGF1	MelilotocarpanA	GZ
ABCG2	MelilotocarpanA	GZ
NF2	MelilotocarpanA	GZ
RBP3	Eburicol	FL
ALDH1A3	Eburicol	FL
RLBP1	Eburicol	FL
ALDH3A1	Farnesol	GZ
OPN4	Farnesol	GZ
HSD17B7	Farnesol	GZ
GATA3	Farnesol	GZ
CRYM	Farnesol	GZ
CYP1A1	Farnesol	GZ
TOX3	Nerolidol	GZ
NEDD4	Nerolidol	GZ
SRC	Nerolidol	GZ
WNT5A	Nerolidol	GZ
ANG	Trans-CinnamicAcid	GZ
RXFP4	Trans-CinnamicAcid	GZ
EIF2AK1	Trans-CinnamicAcid	GZ
AGTRAP	Trans-CinnamicAcid	GZ
ALOX5AP	Trans-CinnamicAcid	GZ
AGTR2	Trans-CinnamicAcid	GZ
NR1D1	Trans-CinnamicAcid	GZ
ABHD5	Trans-CinnamicAcid	GZ
KCNJ8	Styrene	GZ
ADRB2	Ergotamine	FL
ADRB1	Ergotamine	FL
ADRA2C	Ergotamine	FL
KCNJ1	Styrene	GZ
CYP2B6	Styrene	GZ
UGCG	Styrene	GZ
CHRNA7	Ergotamine	FL
HTR2C	Ergotamine	FL
SLC22A1	Ergotamine	FL
ACTN2	Trans-CinnamicAcid	GZ
RSAD2	Styrene	GZ
NAV2	Ergotamine	FL
GAA	Styrene	GZ
PC	Styrene	GZ
WNK4	Styrene	GZ
SPIDR	Styrene	GZ
BLM	Styrene	GZ
ENOPH1	Styrene	GZ
BMP6	Trans-CinnamicAcid	GZ
KCNJ11	Styrene	GZ
MZB1	Styrene	GZ
SGK1	Styrene	GZ
MRI1	Styrene	GZ
TYMP	Styrene	GZ
HRH4	Styrene	GZ
AVPR2	Ergotamine	FL
DECR2	Styrene	GZ
PIK3AP1	Styrene	GZ
ZP3	Ergotamine	FL
NACA	Styrene	GZ
KCNE2	Styrene	GZ
RGS2	Ergotamine	FL
GDPGP1	Styrene	GZ
EDN2	Ergotamine	FL
RAD51	Styrene	GZ
VDR	Beta-Sitosterol	CS
SNAI2	Beta-Sitosterol	CS
FGF23	Beta-Sitosterol	CS
BAX	Beta-Sitosterol	CS
S100G	Beta-Sitosterol	CS
COX5B	Dehydroeburicoicacid	FL
COX3	Dehydroeburicoicacid	FL
CES1	Dehydroeburicoicacid	FL
PKP2	MelilotocarpanA	GZ
SOCS1	MelilotocarpanA	GZ
PPP2R1A	MelilotocarpanA	GZ
RETSAT	Eburicol	FL
RDH12	Eburicol	FL
RDH14	Eburicol	FL
RHO	Farnesol	GZ
RDH10	Farnesol	GZ
ASCL1	Choline	FL
TGFB1	Nerolidol	GZ
SHH	Nerolidol	GZ
UBR5	Nerolidol	GZ
SOX9	Nerolidol	GZ
RXRG	Dehydroeburicoicacid	FL
NR1H3	Trans-CinnamicAcid	GZ
FOXA1	Trans-CinnamicAcid	GZ
AGT	Trans-CinnamicAcid	GZ
ITGAV	Trans-CinnamicAcid	GZ
ZNF536	Trans-CinnamicAcid	GZ
NOTCH1	Trans-CinnamicAcid	GZ
RARA	Dehydroeburicoicacid	FL
ADRA1A	Ergotamine	FL
ACACB	Styrene	GZ
APRT	Styrene	GZ
HTR7	Ergotamine	FL
AOC3	Styrene	GZ
AGTR1	Trans-CinnamicAcid	GZ
ADRA2B	Ergotamine	FL
PHKG2	Ergotamine	FL
AOC2	Styrene	GZ
GBA2	Styrene	GZ
GBA	Styrene	GZ
DLL1	Styrene	GZ
LHCGR	Styrene	GZ
SNX3	Styrene	GZ
CLN3	Styrene	GZ
HRH3	Ergotamine	FL
SREBF1	MelilotocarpanA	GZ
MSTN	Styrene	GZ
UTS2R	Styrene	GZ
NMUR2	Trans-CinnamicAcid	GZ
PYGM	Styrene	GZ
KCNJ10	Styrene	GZ
REN	Trans-CinnamicAcid	GZ
PCCB	Styrene	GZ
EGFR	Trans-CinnamicAcid	GZ
SYK	Styrene	GZ
PAICS	Styrene	GZ
CYP27B1	Beta-Sitosterol	CS
NFKB1	Beta-Sitosterol	CS
MED1	Beta-Sitosterol	CS
GFI1	Beta-Sitosterol	CS
KL	Beta-Sitosterol	CS
CYP27A1	Beta-Sitosterol	CS
COX7C	Dehydroeburicoicacid	FL
COX6A2	Dehydroeburicoicacid	FL
COX7B	Dehydroeburicoicacid	FL
SERPINE2	MelilotocarpanA	GZ
ABCB4	MelilotocarpanA	GZ
AFM	MelilotocarpanA	GZ
RDH13	Eburicol	FL
DHRS4	Eburicol	FL
RDH8	Eburicol	FL
RS1	Farnesol	GZ
ALDH8A1	Farnesol	GZ
THRA	Farnesol	GZ
DLX5	Farnesol	GZ
OPN5	Farnesol	GZ
TFAP2C	Nerolidol	GZ
SERPINB3	Nerolidol	GZ
AREG	Nerolidol	GZ
PDGFB	Ergotamine	FL
IL13	Ergotamine	FL
OSBPL8	Trans-CinnamicAcid	GZ
STX3	Trans-CinnamicAcid	GZ
NR1H2	Trans-CinnamicAcid	GZ
ADIPOQ	Trans-CinnamicAcid	GZ
FABP3	Trans-CinnamicAcid	GZ
MTAP	Adenine	FL
ADRA1D	Ergotamine	FL
HRH2	Styrene	GZ
P4HA1	Styrene	GZ
ADRB3	Ergotamine	FL
SLC6A2	Ergotamine	FL
APLP1	Ergotamine	FL
ARRB2	Ergotamine	FL
ALDH3A2	Styrene	GZ
ARRDC3	Ergotamine	FL
APIP	Styrene	GZ
PCCA	Styrene	GZ
GSK3A	Ergotamine	FL
KLHL3	Styrene	GZ
CETN2	Ergotamine	FL
VCAM1	Styrene	GZ
CECR1	Styrene	GZ
POR	MelilotocarpanA	GZ
MAOB	Ergotamine	FL
MCCC2	Styrene	GZ
P2RY1	Styrene	GZ
GAL3ST1	Styrene	GZ
ARRB1	Ergotamine	FL
TLR9	Styrene	GZ
IL10	Styrene	GZ
PDGFA	Ergotamine	FL
DRD5	Ergotamine	FL
ATP2B4	Ergotamine	FL
POU1F1	Styrene	GZ
ADAM17	Ergotamine	FL
UNC93B1	Styrene	GZ
MECR	Styrene	GZ
PYGB	Styrene	GZ
ATP8A2	Styrene	GZ
GC	Beta-Sitosterol	CS
AKR1C3	Beta-Sitosterol	CS
SNAI1	Beta-Sitosterol	CS
LANCL2	Beta-Sitosterol	CS
CYP2R1	Beta-Sitosterol	CS
KANK2	Beta-Sitosterol	CS
COX1	Dehydroeburicoicacid	FL
COX7A1	Dehydroeburicoicacid	FL
ADH1C	Dehydroeburicoicacid	FL
COX2	Dehydroeburicoicacid	FL
SLC2A1	MelilotocarpanA	GZ
PTPN2	MelilotocarpanA	GZ
PKP3	MelilotocarpanA	GZ
DHRS3	Eburicol	FL
RBP1	Eburicol	FL
LRAT	Eburicol	FL
PAX2	Farnesol	GZ
RET	Farnesol	GZ
DHRS9	Farnesol	GZ
TNFSF11	Ergotamine	FL
LEF1	Nerolidol	GZ
CD34	Ergotamine	FL
OXER1	Trans-CinnamicAcid	GZ
PPARA	Trans-CinnamicAcid	GZ
SCNN1G	Styrene	GZ
ADRA2A	Ergotamine	FL
PECR	Styrene	GZ
ADRA1B	Ergotamine	FL
SRPK2	Styrene	GZ
ACP1	Styrene	GZ
SAXO1	Styrene	GZ
RAB7A	Styrene	GZ
INS	Pachymic Acid	FL
CALCA	Ergotamine	FL
ADCY6	Styrene	GZ
ORMDL1	Styrene	GZ
CETN1	Ergotamine	FL
GOT1	Styrene	GZ
PTK2B	Styrene	GZ
MCCC1	Styrene	GZ
UCHL1	Styrene	GZ
AOC1	Styrene	GZ
TNNC1	Styrene	GZ
CAV1	Styrene	GZ
GPR101	Styrene	GZ
MLYCD	Styrene	GZ
ZNF219	Styrene	GZ
P4HA3	Styrene	GZ
P4HB	Styrene	GZ
TPM1	Ergotamine	FL
PLD1	Choline	FL
PLD2	Choline	FL
NRG1	Choline	FL
NAPEPLD	Choline	FL
ALDH7A1	Choline	FL
ENPP6	Choline	FL
AGRN	Choline	FL
RARRES1	Dehydroeburicoicacid	FL
PTGER1	Dehydroeburicoicacid	FL
RARB	Dehydroeburicoicacid	FL
PCYT1A	Choline	FL
BCHE	Choline	FL
DMGDH	Choline	FL
FSCN1	Choline	FL
DNM3	Choline	FL
CDH8	Choline	FL
CHKA	Choline	FL
NR0B1	Dehydroeburicoicacid	FL
PCYT1B	Choline	FL
COLQ	Choline	FL
SIX3	Choline	FL
PRSS12	Choline	FL
PLD4	Choline	FL
PLD3	Choline	FL
CHDH	Choline	FL
CYP17A1	Dehydroeburicoicacid	FL
NR3C2	Dehydroeburicoicacid	FL
PHOSPHO1	Choline	FL
SLC5A7	Choline	FL
RAP1GAP	Choline	FL
KLF5	Choline	FL
PODXL	Choline	FL
ATP8B1	Choline	FL
GPRC5A	Dehydroeburicoicacid	FL
HMGCR	Dehydroeburicoicacid	FL
ACHE	Choline	FL
HMOX1	Choline	FL
CRP	Choline	FL
SLC44A4	Choline	FL
GPLD1	Choline	FL
FNTA	Choline	FL
GRIN1	Choline	FL
RARG	Dehydroeburicoicacid	FL
ADH1B	Dehydroeburicoicacid	FL
PTGFR	Pachymic Acid	FL
LTK	Pachymic Acid	FL
PDXK	P-Hydroxybenzyl Alcohol	FL
AOX1	P-Hydroxybenzyl Alcohol	FL
CD300A	20-Hexadecanoylingenol	FL
MAP2	10-Hydroxyacetylbaccatin Vi	FL
TUBA4A	10-Hydroxyacetylbaccatin Vi	FL
TP53	Pachymic Acid	FL
CAMK2D	Pachymic Acid	FL
PNPO	P-Hydroxybenzyl Alcohol	FL
PDXP	P-Hydroxybenzyl Alcohol	FL
TKT	P-Hydroxybenzyl Alcohol	FL
BCL2	10-Hydroxyacetylbaccatin Vi	FL
MAP4	10-Hydroxyacetylbaccatin Vi	FL
ITGB2	Pachymic Acid	FL
ITGAL	Pachymic Acid	FL
CAMK2A	Pachymic Acid	FL
IMPA1	P-Hydroxybenzyl Alcohol	FL
TPI1	P-Hydroxybenzyl Alcohol	FL
KDM3A	P-Hydroxybenzyl Alcohol	FL
APOC2	20-Hexadecanoylingenol	FL
PRPS1	Adenine	FL
CYP19A1	Pachymic Acid	FL
GPI	P-Hydroxybenzyl Alcohol	FL
KIF14	20-Hexadecanoylingenol	FL
MAPT	10-Hydroxyacetylbaccatin Vi	FL
PSAT1	P-Hydroxybenzyl Alcohol	FL
TUBB1	10-Hydroxyacetylbaccatin Vi	FL
KCND1	Eburicol	FL
GAMT	Eburicol	FL
CAT	Eburicol	FL
KCNC1	Eburicol	FL
KCND2	Eburicol	FL
KCND3	Eburicol	FL
KCNQ1	Eburicol	FL
NFIB	Eburicol	FL
ARX	Eburicol	FL
NRXN1	Eburicol	FL
SOX15	Eburicol	FL
GPX7	Eburicol	FL
OXTR	Eburicol	FL
NKX2-1	Eburicol	FL
NPPA	Eburicol	FL
RNASE2	Eburicol	FL
FAS	Eburicol	FL
KCNA3	Eburicol	FL
KCNC3	Eburicol	FL
KCNB1	Eburicol	FL
ALDH2	Eburicol	FL
GUCY1B3	Eburicol	FL
CYGB	Eburicol	FL
IGF1	Eburicol	FL
EDN1	Eburicol	FL
CNTNAP4	Eburicol	FL
GRIN2A	Eburicol	FL
SPARC	Eburicol	FL
CRLF1	Eburicol	FL
ALDH1B1	Eburicol	FL
DARS	Eburicol	FL
MIP	Eburicol	FL
STX1A	Eburicol	FL
NRXN2	Eburicol	FL
DAB2IP	Eburicol	FL
KCNA1	Eburicol	FL
KCNB2	Eburicol	FL
KCNA4	Eburicol	FL
GATM	Eburicol	FL
NRXN3	Eburicol	FL
SHANK3	Eburicol	FL
RNASE4	Eburicol	FL
SLC17A7	Eburicol	FL
SORCS3	Eburicol	FL
FADD	Eburicol	FL
LEP	Eburicol	FL
ANK3	Eburicol	FL
RYR3	Eburicol	FL
PAXBP1	Eburicol	FL
CYP2E1	Eburicol	FL
ADH1A	Eburicol	FL
KCNA2	Eburicol	FL
DLG4	Eburicol	FL
KCNA5	Eburicol	FL
KCNA7	Eburicol	FL
KCNK4	Eburicol	FL
DGKI	Eburicol	FL
LRRC4B	Eburicol	FL
ACY3	Eburicol	FL
MAGI2	Eburicol	FL
RAB3A	Eburicol	FL
CYP11A1	Eburicol	FL
RNASE8	Eburicol	FL
SNTG2	Eburicol	FL
NLGN1	Eburicol	FL
KCNE5	Eburicol	FL
ZPR1	Eburicol	FL
PAX7	Eburicol	FL
ADH4	Eburicol	FL
ACY1	Eburicol	FL
KCNA10	Eburicol	FL
TPO	Eburicol	FL
KCNC2	Eburicol	FL
RNASE1	Eburicol	FL
KCNA6	Eburicol	FL
IYD	Eburicol	FL
ADH7	Eburicol	FL
AQP8	Eburicol	FL
ASPA	Eburicol	FL
APOE	Eburicol	FL
MC4R	Eburicol	FL
KCNIP2	Eburicol	FL
SCGB1A1	Eburicol	FL
CACNA1D	Eburicol	FL
PPARD	Eburicol	FL
ALDH3B1	Eburicol	FL
ALDH3B2	Eburicol	FL
GJA5	Eburicol	FL
GABRA2	Ergotamine	FL
GABRE	Ergotamine	FL
GABRB2	Ergotamine	FL
GABRA5	Ergotamine	FL
GABRA1	Ergotamine	FL
SULF2	Ergotamine	FL
FLNA	Ergotamine	FL
PPP1R1B	Ergotamine	FL
HMBS	Ergotamine	FL
FLOT1	Ergotamine	FL
GHRL	Ergotamine	FL
SRI	Ergotamine	FL
UROS	Ergotamine	FL
PARK2	Ergotamine	FL
PDE8B	Ergotamine	FL
GRM7	Ergotamine	FL
NGFR	Undecan-2-Ol	FL
SMO	Undecan-2-Ol	FL
CBFA2T3	Undecan-2-Ol	FL
CXCR4	Turanose	FL
HTR1D	Ergotamine	FL
DRD4	Ergotamine	FL
GABRD	Ergotamine	FL
GABRA3	Ergotamine	FL
HTR3D	Ergotamine	FL
HTR3E	Ergotamine	FL
GABRG2	Ergotamine	FL
EPM2A	Ergotamine	FL
CNTN2	Ergotamine	FL
MAPK8IP2	Ergotamine	FL
CAV2	Ergotamine	FL
LHX6	Ergotamine	FL
TBR1	Ergotamine	FL
RAB3B	Ergotamine	FL
LRRK2	Ergotamine	FL
FOS	Ergotamine	FL
BNIP3	Undecan-2-Ol	FL
NEFH	Undecan-2-Ol	FL
DRD2	Paeonol	CS
DRD1	Ergotamine	FL
GABRB1	Ergotamine	FL
GABRG1	Ergotamine	FL
GABRQ	Ergotamine	FL
HTR1E	Ergotamine	FL
SLCO2B1	Ergotamine	FL
GNB5	Ergotamine	FL
SULF1	Ergotamine	FL
OPRL1	Ergotamine	FL
CABP1	Ergotamine	FL
RPS6KA1	Ergotamine	FL
CRH	Ergotamine	FL
AVPR1B	Ergotamine	FL
AQP1	Undecan-2-Ol	FL
CRHR2	Undecan-2-Ol	FL
HTR1B	Ergotamine	FL
HTR1F	Ergotamine	FL
GABRG3	Ergotamine	FL
GABRP	Ergotamine	FL
GABRB3	Ergotamine	FL
GABRA6	Ergotamine	FL
HTR3C	Ergotamine	FL
ATP1A3	Ergotamine	FL
AVPR1A	Ergotamine	FL
CRHR1	Ergotamine	FL
SHANK1	Ergotamine	FL
PALM	Ergotamine	FL
FGF10	Undecan-2-Ol	FL
NEFL	Undecan-2-Ol	FL
TAC4	Undecan-2-Ol	FL
HTR1A	Ergotamine	FL
DRD3	Ergotamine	FL
HTR4	Ergotamine	FL
GABRA4	Ergotamine	FL
HTR3B	Ergotamine	FL
HTR3A	Ergotamine	FL
FEZF2	Ergotamine	FL
DTNBP1	Ergotamine	FL
LILRB1	Ergotamine	FL
ADCY5	Ergotamine	FL
APLN	Ergotamine	FL
FGFR1	Ergotamine	FL
PINK1	Ergotamine	FL
TAC1	Undecan-2-Ol	FL
VCP	Undecan-2-Ol	FL
UCN2	Undecan-2-Ol	FL
CDH3	Undecan-2-Ol	FL
HSD17B1	Sugiol	MDP
ATP1A1	Albiflorin	CS
KCNH2	Lactiflorin	CS
SLCO1B3	Lactiflorin	CS
SLCO1B1	Lactiflorin	CS
MMP1	(-)-Taxifolin	GZ
MMP3	(-)-Taxifolin	GZ
MMP12	(-)-Taxifolin	GZ
MMP13	(-)-Taxifolin	GZ
MMP10	(-)-Taxifolin	GZ
MMP27	(-)-Taxifolin	GZ
MMP20	(-)-Taxifolin	GZ
CYP1A2	(-)-Taxifolin	GZ
CYP1B1	(-)-Taxifolin	GZ
MBNL1	(-)-Taxifolin	GZ
MBNL2	(-)-Taxifolin	GZ
MBNL3	(-)-Taxifolin	GZ
SREBF2	Beta-Sitosterol	GZ
TDP1	Beta-Sitosterol	GZ
CYP51A1	Beta-Sitosterol	GZ
LDLR	Beta-Sitosterol	GZ
VLDLR	Beta-Sitosterol	GZ
LRP8	Beta-Sitosterol	GZ
CA12	(+)-Epicatechin	GZ
CA1	(+)-Epicatechin	GZ
CA2	(+)-Epicatechin	GZ
CA3	(+)-Epicatechin	GZ
CA4	(+)-Epicatechin	GZ
CA6	(+)-Epicatechin	GZ
CA7	(+)-Epicatechin	GZ
BACE1	(+)-Epicatechin	GZ
CA9	(+)-Epicatechin	GZ
CA13	(+)-Epicatechin	GZ
CA14	(+)-Epicatechin	GZ
BACE2	(+)-Epicatechin	GZ
P29474	Ergosterolperoxide	GZ
P29475	Ergosterolperoxide	GZ
P35228	Ergosterolperoxide	GZ
PTPN1	Ergosterolperoxide	GZ
POLB	Ergosterolperoxide	GZ
TOP2A	16alpha-Hydroxydehydrotrametenolicacid	FL
TOP2B	16alpha-Hydroxydehydrotrametenolicacid	FL
FNTA&FNTB	16alpha-Hydroxydehydrotrametenolicacid	FL
ODC1	Trametenolicacid	FL
PTPN6	Trametenolicacid	FL
PTPN11	Trametenolicacid	FL
AKR1B10	Trametenolicacid	FL
AKR1B1	Trametenolicacid	FL
PRKCH	Trametenolicacid	FL
CDC25A	Trametenolicacid	FL
CDC25B	Trametenolicacid	FL
HSD17B2	Dehydropachymicacid	FL
HSD11B2	Dehydropachymicacid	FL
HSD11B1L	Dehydropachymicacid	FL
F2	Dehydropachymicacid	FL
CHRM2	Stellasterol	FL
CYP2C19	Stellasterol	FL
SLC6A3	Stellasterol	FL
CHRM4	Stellasterol	FL
CHRM5	Stellasterol	FL
CHRM1	Stellasterol	FL
CHRM3	Stellasterol	FL
PTPRF	Hederagenin	FL
AKR1B15	Hederagenin	FL
AKR1A1	Hederagenin	FL
Q96JD6	Hederagenin	FL
PTPRD	Hederagenin	FL
PTPRS	Hederagenin	FL
ABCB5	paeoniflorgenone	CS
LGALS3	paeoniflorgenone	CS
LGALS9B	paeoniflorgenone	CS
LGALS9C	paeoniflorgenone	CS
PTAFR	paeoniflorgenone	CS
PPM1B	(+)-Lactiflorin	CS
PPM1A	(+)-Lactiflorin	CS
PPM1N	(+)-Lactiflorin	CS
SLC6A9	Peoniflorin	CS
SLC6A7	Peoniflorin	CS
SLC6A14	Peoniflorin	CS
SLC6A5	Peoniflorin	CS
SSTR1	Peoniflorin	CS
SSTR2	Peoniflorin	CS
SSTR4	Peoniflorin	CS
SSTR3	Peoniflorin	CS
KDM4E	Baicalein	CS
KDM4A	Baicalein	CS
CDK1	Baicalein	CS
CDK4	Baicalein	CS
ALOX15	Baicalein	CS
CDK2	Baicalein	CS
CDK3	Baicalein	CS
CDK6	Baicalein	CS
KDM4B	Baicalein	CS
KDM4D	Baicalein	CS
KDM4C	Baicalein	CS
RPS6KA3	Baicalin	CS
RPS6KA5	Baicalin	CS
RPS6KA4	Baicalin	CS
FDFT1	Albiflorin	CS
CES2	(R)-1,2-Bis(3-methoxy-4-hydroxyphenyl)-3-hydroxy-1-propanone	CS
CES5A	(R)-1,2-Bis(3-methoxy-4-hydroxyphenyl)-3-hydroxy-1-propanone	CS
CES3	(R)-1,2-Bis(3-methoxy-4-hydroxyphenyl)-3-hydroxy-1-propanone	CS
TUBB8	(R)-1,2-Bis(3-methoxy-4-hydroxyphenyl)-3-hydroxy-1-propanone	CS
DYRK1A	(R)-1,2-Bis(3-methoxy-4-hydroxyphenyl)-3-hydroxy-1-propanone	CS
FAAH	Ethyloleate	CS
PRKCQ	Ethyloleate	CS
P05413	Ethyloleate	CS
SAE1&UBA2	BetulinicAcid	MDP
CDC25C	BetulinicAcid	MDP
P18054	Kaempferol	MDP
ABCC1	Kaempferol	MDP
AHR	Kaempferol	MDP
NOX4	Kaempferol	MDP
GFER	5-[5-(4-Methoxy-phenyl)-furan-2-ylmethylene]-pyrimidine-2,4,6-trione	MDP
SIRT1	5-[5-(4-Methoxy-phenyl)-furan-2-ylmethylene]-pyrimidine-2,4,6-trione	MDP
Q9NTG7	5-[5-(4-Methoxy-phenyl)-furan-2-ylmethylene]-pyrimidine-2,4,6-trione	MDP
MCL1	5-[5-(4-Methoxy-phenyl)-furan-2-ylmethylene]-pyrimidine-2,4,6-trione	MDP
PTPN7	5-[5-(4-Methoxy-phenyl)-furan-2-ylmethylene]-pyrimidine-2,4,6-trione	MDP
PTPN5	5-[5-(4-Methoxy-phenyl)-furan-2-ylmethylene]-pyrimidine-2,4,6-trione	MDP
PTPRR	5-[5-(4-Methoxy-phenyl)-furan-2-ylmethylene]-pyrimidine-2,4,6-trione	MDP
PRSS1	Quercetin	MDP
IGF1R	Quercetin	MDP
MMP2	Quercetin	MDP
PLA2G5	(1R,2R,4S,5R,8R,9S,10R,11R)-4-hydroxy-11-methyl-6-methylidene-16-oxo-15-oxapentacyclo[9.3.2.15,8.01,10.02,8]heptadec-12-ene-9-carboxylicacid	TR
PLA2G2F	(1R,2R,4S,5R,8R,9S,10R,11R)-4-hydroxy-11-methyl-6-methylidene-16-oxo-15-oxapentacyclo[9.3.2.15,8.01,10.02,8]heptadec-12-ene-9-carboxylicacid	TR
P11168	GA119(1alpha-hydroxyGA9),MeTMS	TR
P11169	GA119(1alpha-hydroxyGA9),MeTMS	TR
P14672	GA119(1alpha-hydroxyGA9),MeTMS	TR
Q8TDB8	GA119(1alpha-hydroxyGA9),MeTMS	TR
PCSK7	(1R,2R,5R,8R,9S,10R,11S)-11-methyl-6-methylidene-16-oxo-15-oxapentacyclo[9.3.2.15,8.01,10.02,8]heptadec-13-ene-9-carboxylate	TR
CXCR1	GA30methylesterTMSether	TR
CXCR2	GA30methylesterTMSether	TR
CXCR3	GA30methylesterTMSether	TR
CRYZ	GA30methylesterTMSether	TR
CTRC	GibberellinA44	TR
PRSS2	GibberellinA44	TR
PRSS3	GibberellinA44	TR
CELA2A	GibberellinA44	TR
CELA2B	GibberellinA44	TR
CELA3B	GibberellinA44	TR
CELA3A	GibberellinA44	TR
CELA1	GibberellinA44	TR
PREP	GibberellinA63	TR
MMP9	3-p-Coumaroylquinicacid	TR
ELANE	3-p-Coumaroylquinicacid	TR
SLC5A1	Populin	TR
SLC5A2	Populin	TR
SLC5A4	Populin	TR
SLC5A10	Populin	TR
SLC5A3	Populin	TR
SLC5A9	Populin	TR
SLC5A11	Populin	TR
SQLE	Populin	TR
F10	Populin	TR
